# Supplementary material for: Serum Interleukin-6 as an Inflammatory Biomarker Associated with HBV Viral Load in HBsAg-Positive Chronic Hepatitis B
Source: Diseases. 2026 Jun 10;14(6):209. doi: 10.3390/diseases14060209 (PMC13298012; doi:10.3390/diseases14060209)
Supplement: Supplementary file 1 [file diseases-14-00209-s001.zip]

Archive with 1 entries (1 files):
- diseases-4291034-supplementary.pdf
